# Supplementary material for: Comparing affective bias modification by first- and second-generation antidepressants in male rats using a translational behavioural task
Source: Neuropsychopharmacology. 2026 Feb 26;51(6):1056–64. doi: 10.1038/s41386-026-02376-4 (PMC13125249; doi:10.1038/s41386-026-02376-4)
Supplement: Supplementary file 2 — Data All [file 41386_2026_2376_MOESM2_ESM.xlsx]

## Sheet: FIGURE 1
FIGURE 1
NEW LEARNING - CHOICE BIAS
AMITRIPTYLINE	Choice Bias						MOCLOBEMIDE	Choice Bias				SERTRALINE	Choice Bias
	Dose (mg/kg)							Dose (mg/kg)					Dose (mg/kg)
RAT ID	0	0.3	1	3	3.0 VFX		RAT ID	0	3	10		RAT ID	0	1	3	10
1	0	16.6667	-3.33333	6.66667	6.66667		1	-3.33333	6.66667	-6.66667		1	3.33333	-6.66667	6.66667	-3.33333
2	-3.33333	10	6.66667	-3.33333	10		2	-10	3.33333	-10		2	-6.66667	0	10	-6.66667
3	-3.33333	3.33333	6.66667	-10	13.3333		3	-3.33333	10	-3.33333		3	0	6.66667	6.66667	0
4	6.66667	6.66667	6.66667	-13.3333	6.66667		4	-13.3333	6.66667	0		4	-6.66667	-3.33333	10	-6.66667
5	0	-3.33333	10	-3.33333	10		5	10	3.33333	-6.66667		5	0	-3.33333	3.33333	-10
6	-6.66667	10	6.66667	-3.33333	13.3333		6	6.66667	10	-3.33333		6	10	-3.33333	10	-3.33333
7	0	6.66667	3.33333	-6.66667	10		7	-13.3333	10	-6.66667		7	10	3.33333	0	-10
8	-3.33333	-3.33333	0	-6.66667	13.3333		8	6.66667	3.33333	-3.33333		8	6.66667	-6.66667	3.33333	-3.33333
9	6.66667	0	10	6.66667	10		9	6.66667	3.33333	-6.66667		9	10	10	-3.33333	-10
10	0	6.66667	13.3333	-3.33333	13.3333		10	3.33333	6.66667	-3.33333		10	3.33333	6.66667	0	-13.3333
11	3.33333	6.66667	16.6667	13.3333	6.66667		11	13.3333	10	-10		11	-6.66667	-6.66667	10	-6.66667
12	3.33333	0	6.66667	10	3.33333		12	6.66667	6.66667	-3.33333		12	3.33333	-3.33333	6.66667	-3.33333
13	0	6.66667	-3.33333	-6.66667	13.3333
14	-3.33333	0	-3.33333	6.66667	13.3333
15	-3.33333	6.66667	0	0	10
16	-10	6.66667	6.66667	3.33333	10

## Sheet: FIGURE 2
FIGURE 2
ACUTE MODULATION- CHOICE BIAS
AMITRIPTYLINE	Choice Bias				MOCLOBEMIDE	Choice Bias			SERTRALINE	Choice Bias
	Dose (mg/kg)					Dose (mg/kg)				Dose (mg/kg)
RAT ID	0	0.3	1		RAT ID	0	3		RAT ID	0	3	10
1	-3.33333	3.33333	-6.66667		1	-3.33333	-6.66667		1	-6.66667	-6.66667	-10
2	-6.66667	-6.66667	-6.66667		2	-13.3333	-3.33333		2	-10	-3.33333	-3.33333
3	-13.3333	3.33333	-3.33333		3	-13.3333	-6.66667		3	-3.33333	0	-6.66667
4	-10	10	6.66667		4	-3.33333	-10		4	-10	-3.33333	-3.33333
5	-10	0	3.33333		5	-6.66667	-10		5	-6.66667	-3.33333	-3.33333
6	0	3.33333	6.66667		6	-10	-6.66667		6	-13.3333	0	-6.66667
7	-10	-3.33333	6.66667		7	-6.66667	-3.33333		7	-13.3333	0	-10
8	-13.3333	-3.33333	-6.66667		8	-10	-6.66667		8	-6.66667	-3.33333	6.66667
9	-6.66667	10	0		9	-13.3333	-3.33333		9	-10	-3.33333	-10
10	-3.33333	6.66667	6.66667		10	-3.33333	-10		10	-13.3333	6.66667	-13.3333
11	-10	0	3.33333		11	-10	-10		11	-10	3.33333	6.66667
12	-13.3333	3.33333	0		12	-6.66667	-3.33333		12	-3.33333	-6.66667	-3.33333
13	-6.66667	-6.66667	0
14	-10	-3.33333	-3.33333
15	-10	10	-3.33333
16	-13.3333	6.66667	-10

## Sheet: FIGURE 3
FIGURE 3
SUSTAINED MODULATION- CHOICE BIAS
AMITRIPTYLINE	Choice Bias				MOCLOBEMIDE	Choice Bias			SERTRALINE	Choice Bias
	Dose (mg/kg)					Dose (mg/kg)				Dose (mg/kg)
RAT ID	0	0.3	1		RAT ID	0	3		RAT ID	0	1	3
1	-6.66667	0	0		1	-10	-10		1	-13.3333	-10	-3.33333
2	-10	-3.33333	3.33333		2	-3.33333	-6.66667		2	-6.66667	-3.33333	-6.66667
3	0	-6.66667	3.33333		3	-3.33333	-3.33333		3	-10	-3.33333	0
4	6.66667	3.33333	6.66667		4	-3.33333	-6.66667		4	-6.66667	-10	3.33333
5	-10	0	-6.66667		5	-6.66667	-3.33333		5	-6.66667	-13.3333	-3.33333
6	0	-3.33333	-3.33333		6	-10	-3.33333		6	-10	-3.33333	-6.66667
7	-13.3333	0	6.66667		7	-6.66667	-6.66667		7	-6.66667	-6.66667	3.33333
8	-6.66667	-6.66667	3.33333		8	0	0		8	-10	0	-10
9	-10	10	6.66667		9	-10	-6.66667		9	0	-6.66667	-3.33333
10	-3.33333	3.33333	0		10	-3.33333	-6.66667		10	-6.66667	-10	6.66667
11	-3.33333	3.33333	3.33333		11	-10	-3.33333		11	-6.66667	-3.33333	-3.33333
12	-6.66667	6.66667	-3.33333		12	-3.33333	-6.66667		12	-10	-10	-10
13	-10	6.66667	3.33333
14	-3.33333	-10	10
15	-6.66667	-3.33333	-3.33333
16	-3.33333	-13.3333	0

## Sheet: SUPP. FIGURE S2A-B
SUPPLEMENTARY FIGURE S2
NEW LEARNING - MOCLOBEMIDE
FIGURE S2A					FIGURE S2B
MOCLOBEMIDE	Average Latency (sec.)				MOCLOBEMIDE	Trial Omissions
	Dose (mg/kg)					Dose (mg/kg)
RAT ID	0	3	10		RAT ID	0	3	10
1	1.87167	2.07897	2.89306		1	0.5	0	0.5
2	1.54194	1.54062	2.85667		2	0	0	0
3	1.525	1.85651	3.09833		3	0	0	0.5
4	1.46455	1.98911	2.36917		4	0	0	1
5	2.03183	2.36659	2.40686		5	0.5	1.5	1.5
6	1.45191	1.72967	2.17778		6	0	0	0
7	1.83512	1.4225	2.32958		7	0	0	0
8	1.61929	1.365	2.31611		8	0	0	1
9	1.49528	1.40639	4.49182		9	1	0	1
10	1.4875	1.68167	4.46333		10	0	0	2
11	1.55857	1.51386	2.84152		11	0	0.5	0.5
12	1.29	1.47881	2.62571		12	0.5	0	0.5

## Sheet: SUPP. TABLE S5
SUPPLEMENTARY TABLE S5
NEW LEARNING - PAIRING SESSIONS
AMITRIPTYLINE	Trials to Criterion						MOCLOBEMIDE	Trials to Criterion				SERTRALINE	Trials to Criterion
	Dose (mg/kg)							Dose (mg/kg)					Dose (mg/kg)
RAT ID	0	0.3	1	3	3.0 VFX		RAT ID	0	3	10		RAT ID	0	1	3	10
1	7.5	7.5	6.5	8.5	8.5		1	7.5	8	7.5		1	7	7.5	9.5	6.5
2	8	7.5	9.5	6.5	6.5		2	7.5	7	8		2	8.5	7.5	7	7
3	8	8	6.5	8	6.5		3	6	8	8		3	6.5	7.5	7	8
4	7	7	7.5	7	6.5		4	7.5	7.5	6.5		4	6	7	6.5	6.5
5	6	6.5	7	6.5	8		5	8	8	8.5		5	7	8.5	6	7.5
6	7	8	6.5	6.5	7.5		6	6.5	8	7.5		6	6	7.5	6.5	6.5
7	6	7	6	6.5	7.5		7	6.5	7.5	7		7	7.5	8	6	7
8	6	7	8	6.5	8		8	7.5	7.5	9		8	6.5	6.5	6	7.5
9	7.5	6	9	8.5	8		9	8.5	7.5	8.5		9	9	7.5	7.5	7.5
10	6.5	6	6.5	6	8.5		10	7	6	6		10	6.5	8.5	6	7
11	6	6	8	10.5	7.5		11	7	8.5	7.5		11	8	7.5	8	6
12	7	6	6	8	6.5		12	6	6.5	6.5		12	6.5	6.5	6.5	6
13	6.5	8	7.5	6	8
14	6	6.5	6	6	8
15	6.5	8	7.5	7	8
16	6.5	7.5	6	6	7.5
AMITRIPTYLINE	Average Latency (sec.)						MOCLOBEMIDE	Average Latency (sec.)				SERTRALINE	Average Latency (sec.)
	Dose (mg/kg)							Dose (mg/kg)					Dose (mg/kg)
RAT ID	0	0.3	1	3	3.0 VFX		RAT ID	0	3	10		RAT ID	0	1	3	10
1	1.67944	2.41277	1.74345	1.67056	1.51371		1	1.87167	2.07897	2.89306		1	1.40222	1.38598	2.00489	2.26071
2	1.4545	1.9975	1.58222	1.57167	1.12345		2	1.54194	1.54062	2.85667		2	1.25212	1.58348	1.21714	1.39333
3	2.22375	2.32417	2.75976	2.10746	2.11738		3	1.525	1.85651	3.09833		3	1.48881	1.8825	1.55083	2.24151
4	1.69063	1.97167	2.20667	1.76687	1.83676		4	1.46455	1.98911	2.36917		4	1.4175	1.4975	1.27893	1.31083
5	2.50583	2.36571	1.72714	1.76321	2.51556		5	2.03183	2.36659	2.40686		5	1.52104	1.45097	1.38167	1.4425
6	3.11429	2.20389	1.77619	1.91488	2.66722		6	1.45191	1.72967	2.17778		6	1.21667	1.15444	1.41452	1.15667
7	2.27917	2.11687	1.49583	1.90179	1.80222		7	1.83512	1.4225	2.32958		7	1.34389	1.35283	1.28917	1.36708
8	2.31	1.93229	1.5425	1.66536	1.62567		8	1.61929	1.365	2.31611		8	1.30143	1.25845	1.105	1.18188
9	2.24696	1.75729	1.79725	1.48664	1.83817		9	1.49528	1.40639	4.49182		9	1.86875	1.63389	1.76509	1.81607
10	1.93583	1.37542	1.67488	1.265	1.75029		10	1.4875	1.68167	4.46333		10	1.29583	1.13179	1.2025	1.18125
11	1.66083	1.90333	1.42983	2.1	1.38018		11	1.55857	1.51386	2.84152		11	1.39095	1.21389	1.43583	1.2375
12	1.49521	1.57833	1.28333	1.37533	1.34202		12	1.29	1.47881	2.62571		12	1.32738	1.08607	1.40302	1.14833
13	1.67119	1.57833	1.92972	1.59417	1.7227
14	1.49083	1.44905	1.97333	2.3375	1.96254
15	2.10226	1.69467	2.80361	1.66854	2.9381
16	1.7969	1.70696	2.95702	1.47833	2.31295
AMITRIPTYLINE	Trial Omissions						MOCLOBEMIDE	Trial Omissions				SERTRALINE	Trial Omissions
	Dose (mg/kg)							Dose (mg/kg)					Dose (mg/kg)
RAT ID	0	0.3	1	3	3.0 VFX		RAT ID	0	3	10		RAT ID	0	1	3	10
1	0	0.5	0	0	1		1	0.5	0	0.5		1	1	0.5	1.5	2.5
2	0	0	0	0.5	0		2	0	0	0		2	0	0	0	0.5
3	1	2	0	0	0.5		3	0	0	0.5		3	0	0.5	0.5	0.5
4	0	0	1	0.5	0		4	0	0	1		4	0	0	0	0
5	0.5	0.5	0.5	0	0		5	0.5	1.5	1.5		5	0	0.5	0	0
6	0	0	0.5	0	0		6	0	0	0		6	0	0	0	0
7	0	0.5	0	1.5	0		7	0	0	0		7	0	0	0.5	0.5
8	0	0.5	0	0	0		8	0	0	1		8	0.5	0	0	0
9	0.5	0.5	0.5	0	0		9	1	0	1		9	0.5	0	0	0.5
10	0	0	0	0	0		10	0	0	2		10	0	0	0	0
11	0.5	0	0	0	0		11	0	0.5	0.5		11	0	0	0	0
12	0	0	0	0	0		12	0.5	0	0.5		12	0	0	0.5	0
13	0.5	0	0	0	0.5
14	0.5	0.5	0.5	0.5	0.5
15	0	0.5	0.5	0	0.5
16	0.5	0	0	0	0

## Sheet: SUPP. TABLES S6A-B
SUPPLEMENTARY TABLES S6A-B
ACUTE MODULATION
TABLE S6A - CHOICE TEST
AMITRIPTYLINE	Average Latency (sec.)				MOCLOBEMIDE	Average Latency (sec.)			SERTRALINE	Average Latency (sec.)
	Dose (mg/kg)					Dose (mg/kg)				Dose (mg/kg)
RAT ID	0	0.3	1		RAT ID	0	3		RAT ID	0	3	10
1	1.918	1.59067	1.58333		1	1.786	1.47067		1	1.85133	1.932	1.80133
2	1.22467	1.092	1.00867		2	1.49067	1.49067		2	1.398	1.34733	1.40033
3	1.32733	1.70533	1.38067		3	1.498	1.478		3	2.08933	1.826	1.89933
4	1.212	1.52733	1.392		4	1.4	1.258		4	1.572	1.51933	1.742
5	1.49467	1.33867	1.75333		5	1.37867	1.816		5	1.72917	1.464	1.47933
6	1.92733	1.42533	2.23733		6	1.46267	1.40467		6	1.258	1.46	1.154
7	1.75133	1.26267	1.392		7	1.33733	1.284		7	1.29067	1.27533	1.294
8	1.344	1.08333	1.156		8	1.378	1.53867		8	1.20467	1.69364	1.32533
9	1.24333	1.652	1.12733		9	1.65933	1.61		9	1.95667	1.75167	1.70667
10	1.36333	1.36133	1.13533		10	1.61867	1.54286		10	1.38867	1.21833	1.21
11	1.21	1.28733	1.38667		11	1.334	1.36467		11	1.57	2.28182	1.11429
12	1.316	1.26867	1.258		12	1.548	1.46267		12	1.26167	1.825	1.50545
13	1.55154	1.37467	1.13267
14	1.286	1.18333	1.41467
15	1.42533	1.52867	1.378
16	1.82333	1.47867	1.32733
AMITRIPTYLINE	Trial Omissions				MOCLOBEMIDE	Trial Omissions			SERTRALINE	Trial Omissions
	Dose (mg/kg)					Dose (mg/kg)				Dose (mg/kg)
RAT ID	0	0.3	1		RAT ID	0	3		RAT ID	0	3	10
1	1	0	4		1	1	1		1	0	0	0
2	0	1	0		2	0	0		2	1	0	2
3	1	0	0		3	0	0		3	0	0	0
4	0	0	0		4	0	0		4	0	0	0
5	0	0	2		5	1	0		5	0	1	1
6	2	1	3		6	2	1		6	0	1	0
7	1	0	0		7	1	1		7	0	0	1
8	0	0	0		8	0	0		8	0	0	0
9	2	0	0		9	0	0		9	1	0	0
10	0	0	0		10	2	0		10	0	0	0
11	0	0	0		11	0	0		11	0	0	0
12	0	0	0		12	0	0		12	0	0	0
13	0	0	0
14	0	1	1
15	0	1	0
16	0	0	0
TABLE S6B - PAIRING SESSIONS
AMITRIPTYLINE	Trials to Criterion							MOCLOBEMIDE	Trials to Criterion					SERTRALINE	Trials to Criterion
	Dose (mg/kg)								Dose (mg/kg)						Dose (mg/kg)
	0		0.3		1				0		3				0		3		10
RAT ID	VEHICLE	FG7142	VEHICLE	FG7142	VEHICLE	FG7142		RAT ID	VEHICLE	FG7142	VEHICLE	FG7142		RAT ID	VEHICLE	FG7142	VEHICLE	FG7142	VEHICLE	FG7142
1	6	8	6	6.5	7.5	6.5		1	6.5	7.5	7.5	7.5		1	8.5	8.5	8	10.5	9.5	9
2	6	8.5	8	7	7	6		2	9	8	6.5	7.5		2	8	8	6	7	7.5	6
3	6.5	6.5	6	6.5	7.5	6.5		3	8	6	8.5	8.5		3	7	7	8	9.5	8	8
4	9.5	6	6.5	6.5	7.5	7.5		4	8.5	7	6	7.5		4	6.5	7.5	7.5	9	8	7.5
5	6	8	6	9.5	6	8		5	6.5	7	8	6		5	8.5	6	7	8	7	7
6	7.5	7.5	6.5	6	7.5	7		6	7.5	7.5	6.5	8		6	8	7.5	7	6	7.5	6
7	7	6	7	6	7.5	6		7	8.5	7	8	7.5		7	8.5	7.5	6	9	6	8.5
8	7	7.5	6.5	6	7.5	6		8	9	7	6	6.5		8	6.5	8	6.5	8.5	8	7.5
9	6	6.5	6.5	6.5	7.5	7		9	7.5	8	6	8.5		9	6.5	8	7	6	9.5	7.5
10	6.5	6.5	6	6.5	6	6.5		10	6.5	6.5	7.5	6		10	8.5	7.5	7	7	8	6
11	6	7.5	7	6.5	8.5	6.5		11	8	6	6	7		11	8.5	8.5	6.5	8.5	8.5	8.5
12	6.5	6	6	6	7	6		12	8	7	9	7.5		12	6	8	7	7	6.5	6.5
13	6	8	6	6.5	7.5	7.5
14	6	9.5	6	9	8	6.5
15	7	6.5	6.5	8	7.5	7
16	7	7.5	6	6	7.5	6
AMITRIPTYLINE	Average Latency (sec.)							MOCLOBEMIDE	Average Latency (sec.)					SERTRALINE	Average Latency (sec.)
	Dose (mg/kg)								Dose (mg/kg)						Dose (mg/kg)
	0		0.3		1				0		3				0		3		10
RAT ID	VEHICLE	FG7142	VEHICLE	FG7142	VEHICLE	FG7142		RAT ID	VEHICLE	FG7142	VEHICLE	FG7142		RAT ID	VEHICLE	FG7142	VEHICLE	FG7142	VEHICLE	FG7142
1	1.42583	2.02183	1.86167	1.72631	2.47806	2.12393		1	1.84595	1.63482	1.67071	1.42167		1	1.83457	2.12868	1.77767	1.71792	1.65213	1.84763
2	1.3075	1.48417	1.2525	1.24625	1.18104	1.2475		2	1.484	1.44083	1.51012	1.51889		2	1.21783	1.34958	1.33333	1.27438	1.85318	1.20833
3	1.94917	1.6556	1.51917	1.90427	2.15589	1.46548		3	1.57746	1.52833	1.61278	1.45712		3	1.70146	1.614	1.84008	1.817	2.0375	1.91048
4	1.66964	1.57667	1.27804	1.79115	1.51964	1.65473		4	1.55785	1.23937	1.29667	1.51639		4	1.56512	1.31293	1.84089	1.33753	1.63467	1.76
5	2.06	1.65595	1.86417	2.06429	1.63083	1.94875		5	1.72179	1.71643	1.918	1.73083		5	1.34932	1.5275	1.37604	1.42848	1.50125	1.65896
6	2.25705	2.27089	2.58821	1.99644	1.88738	2.23667		6	1.40333	1.49222	1.84119	1.48817		6	1.23483	1.36806	1.18542	1.24917	1.35404	1.27083
7	1.96417	1.7	1.63333	1.89083	1.68722	1.90214		7	1.39264	1.435	1.47117	1.33214		7	1.27182	1.60417	1.57083	1.2385	1.49833	1.29132
8	1.52854	1.34861	1.35762	1.295	1.43866	1.2875		8	1.54188	1.46714	1.425	1.47298		8	1.16798	1.32417	1.34905	1.21868	1.29217	1.09972
9	1.77167	1.46905	1.36071	1.57708	1.9675	1.54271		9	1.61833	1.69938	1.6775	1.61829		9	1.77488	1.6095	1.66979	1.95917	1.63119	1.99833
10	1.31917	1.5681	1.34167	1.26107	1.17083	1.2881		10	1.48131	1.42488	1.57116	1.48345		10	1.34993	1.27611	1.16312	1.21479	1.68951	1.20583
11	1.60321	1.54778	1.42667	1.52726	1.52943	1.49976		11	1.53267	1.4	1.5325	1.29214		11	1.33705	1.61878	1.55583	1.35523	1.45562	1.43792
12	1.22917	1.5025	1.37083	1.26917	1.45021	1.67		12	1.68508	1.52083	1.44712	1.39722		12	1.2325	1.24861	1.17875	1.33021	1.35821	1.46536
13	1.55167	1.78111	1.55917	1.4144	1.87786	1.84369
14	1.65667	1.84017	1.70583	1.43396	2.00143	1.52018
15	1.89458	2.48095	1.98631	1.823	2.03187	1.65562
16	1.68	1.66194	1.63667	1.56417	1.60143	1.4125
AMITRIPTYLINE	Trial Omissions							MOCLOBEMIDE	Trial Omissions					SERTRALINE	Trial Omissions
	Dose (mg/kg)								Dose (mg/kg)						Dose (mg/kg)
	0		0.3		1				0		3				0		3		10
RAT ID	VEHICLE	FG7142	VEHICLE	FG7142	VEHICLE	FG7142		RAT ID	VEHICLE	FG7142	VEHICLE	FG7142		RAT ID	VEHICLE	FG7142	VEHICLE	FG7142	VEHICLE	FG7142
1	0	3	1	0	2.5	0		1	0.5	0	0	0		1	1	1	1	1	0.5	0.5
2	0	0	1	0	0	0		2	0.5	0	0	1		2	0	0	0.5	0	0	0
3	1	0.5	0.5	1	1	0.5		3	1	0	1	0		3	1	0.5	0.5	1	1	0
4	0	0	0.5	0.5	0	0.5		4	1	0	0	0.5		4	0	0	0	0	0	0.5
5	0.5	1	1	1.5	0	1		5	0	1.5	0	0.5		5	0	0	0	0	0	0
6	1	1.5	2	1	3	1		6	0.5	0	0.5	0.5		6	0	0	0	0	0	0
7	0.5	0.5	0	0	0	1		7	0	0	0.5	0.5		7	0.5	0	0	0.5	0	0
8	0	0.5	0.5	0	0	0.5		8	0.5	0.5	0.5	0.5		8	0	0	0	0	0	0
9	0	0.5	0.5	0.5	0	0		9	0.5	0.5	0	0.5		9	0.5	0.5	0	0	0.5	0.5
10	0.5	0.5	0.5	0	0	0		10	0	0	0	0		10	0	0	0	0	0	0
11	0	0.5	0	0	0.5	0.5		11	0	0	0	0		11	0	0	0.5	0	0.5	0
12	0	0.5	1	0	0	0.5		12	1	1	0	0.5		12	0	0	0	0	0	0
13	0	1.5	2	0	2	0.5
14	0.5	2.5	1	1	1.5	0
15	1	2	1	0	0.5	1
16	0.5	0	0	0	0.5	0.5

## Sheet: SUPP. TABLES S7
SUPPLEMENTARY TABLE S7
REWARD LEARNING ASSAY
AMITRIPTYLINE	Average Latency (sec.)				SERTRALINE	Average Latency (sec.)
	Dose (mg/kg)					Dose (mg/kg)
RAT ID	0	0.3	1		RAT ID	0	3
1	1.178	1.43267	1.45067		1	1.23067	1.368
2	1.09867	1.14067	1.232		2	1.24467	1.25267
3	1.534	1.30133	1.59667		3	1.32733	1.30933
4	1.59467	1.21667	1.49333		4	1.19133	1.42733
5	1.562	1.32733	1.13133		5	1.25467	1.38067
6	1.61786	1.53933	1.258		6	1.292	1.30333
7	1.33933	1.52467	1.50467		7	1.23067	1.242
8	1.23533	1.39133	1.30667		8	1.16933	1.336
9	1.482	1.142	1.40267		9	1.274	1.18333
10	1.38	1.14458	1.38667		10	1.064	1.34333
11	1.404	1.44333	1.11733		11	1.168	1.15333
12	1.58	1.534	1.18333
13	1.23333	1.40333	1.482
14	1.136	1.272	1.36867
15	1.59533	1.50933	1.61533
16	1.59467	1.46571	1.474
AMITRIPTYLINE	Trial Omissions				SERTRALINE	Trial Omissions
	Dose (mg/kg)					Dose (mg/kg)
RAT ID	0	0.3	1		RAT ID	0	3
1	4	0	1		1	0	0
2	0	0	0		2	0	0
3	1	1	1		3	0	0
4	2	2	2		4	0	0
5	1	0	0		5	0	0
6	0	1	1		6	0	1
7	0	0	1		7	0	1
8	0	1	0		8	1	0
9	0	2	0		9	1	0
10	0	0	0		10	0	1
11	0	2	0		11	0	0
12	0	0	0
13	0	0	0
14	0	0	0
15	1	3	2
16	1	2	0

## Sheet: SUPP. TABLES S8A-B
SUPPLEMENTARY TABLES S8A-B
SUSTAINED MODULATION
TABLE S8A - CHOICE TEST
AMITRIPTYLINE	Average Latency (sec.)				MOCLOBEMIDE	Average Latency (sec.)			SERTRALINE	Average Latency (sec.)
	Dose (mg/kg)					Dose (mg/kg)				Dose (mg/kg)
RAT ID	0	0.3	1		RAT ID	0	3		RAT ID	0	1	3
1	2.316	1.24667	1.37933		1	1.42827	1.50067		1	1.03267	1.27933	1.03207
2	1.37267	1.358	1.402		2	1.394	1.31333		2	1.18533	1.176	1.22553
3	1.77933	1.65933	1.392		3	1.45267	1.47733		3	1.23867	1.18733	1.354
4	1.46867	1.648	1.36133		4	1.44667	1.49933		4	1.146	1.28533	1.25133
5	1.464	1.23467	1.788		5	1.42333	1.66533		5	1.36733	1.12193	1.29933
6	2.218	1.40133	1.69267		6	1.66733	1.43667		6	1.2	1.28667	1.194
7	1.31133	1.46867	1.83067		7	1.538	1.56867		7	1.234	1.10733	1.17933
8	1.328	1.43067	1.55		8	1.51933	1.60533		8	1.12933	1.21267	1.00867
9	1.75667	1.27333	1.298		9	1.876	1.676		9	1.056	1.08933	1.14267
10	1.49267	1.3	1.228		10	1.67467	1.412		10	1.01933	1.13231	1.25067
11	1.31067	1.19267	1.418		11	1.79	1.57429		11	1.32667	1.23333	1.06467
12	1.578	1.26067	1.434		12	1.536	1.49333		12	1.21467	1.16267	1.09
13	1.362	1.46333	1.70733
14	1.23267	1.17533	1.564
15	1.414	1.56733	1.588
16	1.62	1.47467	1.26
AMITRIPTYLINE	Trial Omissions				MOCLOBEMIDE	Trial Omissions			SERTRALINE	Trial Omissions
	Dose (mg/kg)					Dose (mg/kg)				Dose (mg/kg)
RAT ID	0	0.3	1		RAT ID	0	3		RAT ID	0	1	3
1	6	0	0		1	0	0		1	1	0	0
2	0	0	0		2	1	0		2	0	0	1
3	2	2	0		3	0	0		3	0	1	0
4	0	2	1		4	1	0		4	0	0	0
5	1	0	1		5	2	2		5	0	0	0
6	0	1	0		6	1	0		6	0	0	0
7	1	1	0		7	0	0		7	0	0	2
8	0	0	1		8	0	0		8	0	0	0
9	1	1	0		9	0	0		9	1	0	1
10	0	1	0		10	1	1		10	0	0	0
11	0	0	3		11	0	0		11	0	2	0
12	0	0	1		12	0	0		12	0	0	0
13	0	0	0
14	0	1	1
15	1	1	2
16	0	0	0
TABLE S6B - PAIRING SESSIONS
AMITRIPTYLINE	Trials to Criterion							MOCLOBEMIDE	Trials to Criterion					SERTRALINE	Trials to Criterion
	Dose (mg/kg)								Dose (mg/kg)						Dose (mg/kg)
	0		0.3		1				0		3				0		1		3
RAT ID	VEHICLE	FG7142	VEHICLE	FG7142	VEHICLE	FG7142		RAT ID	VEHICLE	FG7142	VEHICLE	FG7142		RAT ID	VEHICLE	FG7142	VEHICLE	FG7142	VEHICLE	FG7142
1	6	8	6.5	8	6	7		1	8	8.5	7	9		1	6	6.5	7.5	6	7	6.5
2	7.5	7.5	6	6.5	6	9.5		2	6	7	8	8.5		2	8	7	6.5	8	7.5	6.5
3	7.5	7.5	8	6	8	7.5		3	8	7.5	6.5	8.5		3	6	7	6.5	7.5	6	7
4	7	7.5	8	6.5	7	8.5		4	7	7.5	7	7		4	7	6.5	7.5	7.5	6	7.5
5	7	8.5	7	7.5	6.5	7.5		5	7.5	8	8.5	8		5	6.5	7	8	6	7.5	6
6	7.5	6	6.5	7.5	7	8.5		6	7.5	8	7.5	8		6	8	6	7	6	6	7
7	6.5	7.5	7.5	6	7.5	6		7	6.5	8	7	7		7	7.5	6.5	6	7	7	6.5
8	8	6.5	8.5	6	6	6		8	8	6.5	6.5	8		8	6.5	8	7	7	6.5	7
9	6	7	8.5	7	6.5	7		9	7.5	7.5	6.5	7.5		9	6.5	6	8.5	6	7	7
10	6	7	6	7	8	7		10	9	7.5	6	7		10	7	6	8.5	6	7	7
11	7.5	7	8	6	6.5	7		11	6	7.5	6	6		11	7	8.5	6.5	6.5	6	7
12	7	7.5	6.5	8	7	6		12	6.5	7.5	8.5	7		12	6	8	7.5	6	6	6.5
13	6.5	8	6	7.5	6	7.5
14	6	6	6.5	6.5	6.5	7
15	9	6.5	8	8.5	8	7.5
16	6	7	7.5	6	7	6
AMITRIPTYLINE	Average Latency (sec.)							MOCLOBEMIDE	Average Latency (sec.)					SERTRALINE	Average Latency (sec.)
	Dose (mg/kg)								Dose (mg/kg)						Dose (mg/kg)
	0		0.3		1				0		3				0		1		3
RAT ID	VEHICLE	FG7142	VEHICLE	FG7142	VEHICLE	FG7142		RAT ID	VEHICLE	FG7142	VEHICLE	FG7142		RAT ID	VEHICLE	FG7142	VEHICLE	FG7142	VEHICLE	FG7142
1	2.85167	2.11437	1.49095	1.79516	2.03333	1.80167		1	1.74125	1.74736	1.50979	1.50656		1	1.15583	1.1066	1.24183	1.2875	1.26375	1.09751
2	1.15295	1.47152	1.4025	1.34143	1.64417	1.43386		2	1.51417	1.63479	1.55688	1.40535		2	1.1305	1.1275	1.20032	1.06067	1.31333	1.235
3	1.55812	1.9425	1.9445	1.55917	1.92437	1.745		3	1.44056	1.56116	1.44262	1.71636		3	1.18694	1.3725	1.21869	1.08917	1.17083	1.00036
4	1.49	1.73598	1.52317	1.46845	1.68	1.50639		4	1.82714	1.80375	1.59646	1.87929		4	1.52694	1.30661	1.2675	1.32083	1.08762	1.303
5	1.69646	2.02931	1.96667	1.54196	2.19155	1.80194		5	2.34786	2.08625	2.66465	2.22413		5	1.45	1.26583	1.18729	1.3856	1.25611	1.45833
6	1.99348	2.06083	1.94286	1.79152	2.20583	1.82299		6	1.45659	1.84509	1.65321	1.446		6	1.265	1.18333	1.35786	1.22033	1.23833	1.52271
7	1.70107	2.17893	1.70444	1.20417	1.98143	1.5975		7	1.40643	1.54883	1.52714	1.73429		7	1.23646	1.22881	1.4	1.11611	1.12542	1.09167
8	1.16883	1.43024	1.69229	1.11083	1.3175	1.45667		8	1.45312	1.52917	1.60452	1.80484		8	1.10375	1.2745	1.11375	1.04786	1.1006	1.07167
9	1.31667	1.46542	1.58614	1.37125	1.60905	1.71833		9	1.57196	1.82446	1.53893	1.82611		9	1.31583	1.37583	1.11617	1.25833	1.18604	1.33667
10	1.09333	1.45714	1.27833	1.24812	1.53127	1.44938		10	1.7015	1.74839	1.4025	1.65667		10	1.09667	1.19333	1.06473	1.23042	1.12583	1.071
11	1.61232	1.49083	1.41992	1.32583	1.3731	1.48542		11	1.53417	1.74778	1.73417	1.74083		11	1.21286	1.32083	1.23	1.23125	1.10917	1.22167
12	1.28083	1.60545	1.66738	1.73438	1.34979	1.27167		12	1.55917	1.65889	1.41167	1.64062		12	1.1325	1.13717	1.16583	1.125	1.03917	1.16333
13	1.50345	1.68783	1.59333	1.7025	1.58917	1.61786
14	1.3075	1.53667	1.63155	1.76679	1.57774	1.53125
15	1.75556	2.38607	1.8135	1.58382	2.07762	1.82875
16	1.47833	1.7825	1.67028	1.42083	1.56875	1.7325
AMITRIPTYLINE	Trial Omissions							MOCLOBEMIDE	Trial Omissions					SERTRALINE	Trial Omissions
	Dose (mg/kg)								Dose (mg/kg)						Dose (mg/kg)
	0		0.3		1				0		3				0		1		3
RAT ID	VEHICLE	FG7142	VEHICLE	FG7142	VEHICLE	FG7142		RAT ID	VEHICLE	FG7142	VEHICLE	FG7142		RAT ID	VEHICLE	FG7142	VEHICLE	FG7142	VEHICLE	FG7142
1	2.5	1.5	0	1	1.5	1.5		1	1	1	0	0.5		1	0	0.5	0.5	0	0	0.5
2	0	0	0	0.5	0	0.5		2	0	0.5	1	0		2	0	0	0	0	0	0
3	0	0.5	1	1	0.5	1		3	0.5	0	0.5	0		3	0	0	0	0	0	0.5
4	0.5	1	0.5	0	1	0.5		4	0	0	0.5	0.5		4	0	0	0	0.5	0	0
5	0	1	1	0.5	0.5	1		5	1.5	1.5	2	2.5		5	0	0	0	1	0	0
6	0	0.5	0.5	1	2	0.5		6	1	0	0.5	0		6	0	0	0	0	0	0
7	0	1	0.5	0	1	0		7	0.5	0	0.5	0		7	0.5	0	0.5	0	0	0
8	0.5	0	0.5	0	0	0		8	0.5	0.5	0	1		8	0.5	0.5	0.5	0	0	0.5
9	0	0	0	0	0	1		9	0	0.5	0	0		9	0	0	0	0	0	0.5
10	0	0	0	0.5	0	0.5		10	0.5	1	0	0		10	0	0	0.5	0	0	0
11	0	0	0	0	0	1		11	0	0.5	0.5	0.5		11	0	0.5	0	1	0	0
12	0	0	1.5	0.5	0	0		12	0	0	0	0		12	0	0	0	0	0	0
13	0	1.5	0	0.5	0.5	1
14	0	0.5	0.5	1	1	0.5
15	1.5	3	1	2	2.5	2
16	0	0	0	0	1	1.5
